# Supplementary material for: Network Meta-Analysis on the Effects of Traditional Chinese Exercise on Stroke Patients
Source: Rev Cardiovasc Med. 2025 Mar 24;26(3):27104. doi: 10.31083/RCM27104 (PMC11951498; doi:10.31083/RCM27104)
Supplement: Supplementary file 1 [file 2153-8174-26-3-27104-s1.zip]

Archive with 2 entries (2 files):
- PRISMA NMA checklist.docx
- Supplementary Material-V1.docx
